# Supplementary material for: Evidence of centromeric histone 3 chaperone involved in DNA damage repair pathway in budding yeast
Source: eLife. 2025 Dec 10;14:e104431. doi: 10.7554/eLife.104431 (PMC12695027; doi:10.7554/eLife.104431)
Supplement: Figure 1—figure supplement 2—source data 2. [file elife-104431-fig1-figsupp2-data2.zip]

Archive with 5 entries (4 files):
- Figure 1- figure supplement 2/
- Figure 1- figure supplement 2/Figure 1-source data-Supp 2C Scm3.tif
- __MACOSX/Figure 1- figure supplement 2/._Figure 1-source data-Supp 2C Scm3.tif
- Figure 1- figure supplement 2/Figure 1-source data-Supp 2C Tub.tif
- __MACOSX/Figure 1- figure supplement 2/._Figure 1-source data-Supp 2C Tub.tif
