# Supplementary material for: Evidence of centromeric histone 3 chaperone involved in DNA damage repair pathway in budding yeast
Source: eLife. 2025 Dec 10;14:e104431. doi: 10.7554/eLife.104431 (PMC12695027; doi:10.7554/eLife.104431)
Supplement: Figure 5—source data 2. [file elife-104431-fig5-data2.zip]

Archive with 7 entries (6 files):
- Figure 5 /
- Figure 5 /Figure 5-source data-5B Input.tif
- __MACOSX/Figure 5 /._Figure 5-source data-5B Input.tif
- Figure 5 /Figure 5-source data-5B Near DSB and CEN3.tif
- __MACOSX/Figure 5 /._Figure 5-source data-5B Near DSB and CEN3.tif
- Figure 5 /Figure 5-source data-5B TUB2.tif
- __MACOSX/Figure 5 /._Figure 5-source data-5B TUB2.tif
