# Supplementary material for: Evidence of centromeric histone 3 chaperone involved in DNA damage repair pathway in budding yeast
Source: eLife. 2025 Dec 10;14:e104431. doi: 10.7554/eLife.104431 (PMC12695027; doi:10.7554/eLife.104431)
Supplement: Figure 5—figure supplement 1—source data 2. [file elife-104431-fig5-figsupp1-data2.zip]

Archive with 7 entries (6 files):
- Figure 5- figure supplement 1 /
- Figure 5- figure supplement 1 /.DS_Store
- __MACOSX/Figure 5- figure supplement 1 /._.DS_Store
- Figure 5- figure supplement 1 /Figure 5-source data-Supp 1A DSB PCR.tif
- __MACOSX/Figure 5- figure supplement 1 /._Figure 5-source data-Supp 1A DSB PCR.tif
- Figure 5- figure supplement 1 /Figure 5-source data-Supp 1A TUB PCR.Tif
- __MACOSX/Figure 5- figure supplement 1 /._Figure 5-source data-Supp 1A TUB PCR.Tif
