# Supplementary material for: Evidence of centromeric histone 3 chaperone involved in DNA damage repair pathway in budding yeast
Source: eLife. 2025 Dec 10;14:e104431. doi: 10.7554/eLife.104431 (PMC12695027; doi:10.7554/eLife.104431)
Supplement: Figure 5—figure supplement 2—source data 2. [file elife-104431-fig5-figsupp2-data2.zip]

Archive with 9 entries (8 files):
- Figure 5- figure supplement 2 /
- Figure 5- figure supplement 2 /Figure 5-source data-Supp 2A SCM3 TUB2.tif
- __MACOSX/Figure 5- figure supplement 2 /._Figure 5-source data-Supp 2A SCM3 TUB2.tif
- Figure 5- figure supplement 2 /Figure 5-source data-Supp 2A SCM3-AID TUB.tif
- __MACOSX/Figure 5- figure supplement 2 /._Figure 5-source data-Supp 2A SCM3-AID TUB.tif
- Figure 5- figure supplement 2 /Figure 5-source data-Supp 2A SCM3 DSB.tif
- __MACOSX/Figure 5- figure supplement 2 /._Figure 5-source data-Supp 2A SCM3 DSB.tif
- Figure 5- figure supplement 2 /Figure 5-source data-Supp 2A SCM3-AID DSB.tif
- __MACOSX/Figure 5- figure supplement 2 /._Figure 5-source data-Supp 2A SCM3-AID DSB.tif
