# Supplementary material for: Evidence of centromeric histone 3 chaperone involved in DNA damage repair pathway in budding yeast
Source: eLife. 2025 Dec 10;14:e104431. doi: 10.7554/eLife.104431 (PMC12695027; doi:10.7554/eLife.104431)
Supplement: Figure 6—source data 1. [file elife-104431-fig6-data1.zip]

Archive with 5 entries (4 files):
- Figure 6/
- Figure 6/Figure 6-source data-6E.tif
- __MACOSX/Figure 6/._Figure 6-source data-6E.tif
- Figure 6/Figure 6-source data-6B_Tub.tif
- Figure 6/Figure 6-source data-6B_Rad53.tif
