# Supplementary material for: Evidence of centromeric histone 3 chaperone involved in DNA damage repair pathway in budding yeast
Source: eLife. 2025 Dec 10;14:e104431. doi: 10.7554/eLife.104431 (PMC12695027; doi:10.7554/eLife.104431)
Supplement: Figure 6—figure supplement 1—source data 1. [file elife-104431-fig6-figsupp1-data1.zip]

Archive with 4 entries (3 files):
- Figure 6- figure supplement 1 /
- Figure 6- figure supplement 1 /Figure 6-source data-Supp 6F H2A.tif
- Figure 6- figure supplement 1 /Figure 6-source data-Supp 6F Tub.tif
- Figure 6- figure supplement 1 /Figure 6-source data-Supp 6B.tif
