# Supplementary material for: Evidence of centromeric histone 3 chaperone involved in DNA damage repair pathway in budding yeast
Source: eLife. 2025 Dec 10;14:e104431. doi: 10.7554/eLife.104431 (PMC12695027; doi:10.7554/eLife.104431)
Supplement: Figure 7—source data 2. [file elife-104431-fig7-data2.zip]

Archive with 11 entries (10 files):
- Figure 7/
- Figure 7/Figure 7-source data- 7A Tub.tif
- __MACOSX/Figure 7/._Figure 7-source data- 7A Tub.tif
- Figure 7/Figure 7-source data-7D_Scm3.tif
- __MACOSX/Figure 7/._Figure 7-source data-7D_Scm3.tif
- Figure 7/.DS_Store
- __MACOSX/Figure 7/._.DS_Store
- Figure 7/Figure 7- source data- 7A Scm3.tif
- __MACOSX/Figure 7/._Figure 7- source data- 7A Scm3.tif
- Figure 7/Figure 7-souce data- 7D.tif
- __MACOSX/Figure 7/._Figure 7-souce data- 7D.tif
