# Supplementary material for: Evidence of centromeric histone 3 chaperone involved in DNA damage repair pathway in budding yeast
Source: eLife. 2025 Dec 10;14:e104431. doi: 10.7554/eLife.104431 (PMC12695027; doi:10.7554/eLife.104431)
Supplement: Figure 7—figure supplement 1—source data 1. [file elife-104431-fig7-figsupp1-data1.zip]

Archive with 9 entries (8 files):
- Figure 7- figure supplement 1  /
- Figure 7- figure supplement 1  /Figure 7-source data-Supp 7D Untreated.tif
- Figure 7- figure supplement 1  /Figure 7-source data-Supp 7D Treated.tif
- Figure 7- figure supplement 1  /Figure 7-source data-Supp 7A Scm3.tif
- Figure 7- figure supplement 1  /tel1-2.tif
- Figure 7- figure supplement 1  /Figure 7-source data-Supp 7F Phospha.tif
- Figure 7- figure supplement 1  /Figure 7-source data-Supp 7A Tub2.tif
- Figure 7- figure supplement 1  /Figure 7-source data-Supp 7G Mec1.tif
- __MACOSX/Figure 7- figure supplement 1  /._Figure 7-source data-Supp 7G Mec1.tif
